# Supplementary material for: Comparison of Protein Variation in Protobothrops mucrosquamatus Venom between Northern and Southeast Taiwan and Association with Human Envenoming Effects
Source: Toxins (Basel). 2022 Sep 18;14(9):643. doi: 10.3390/toxins14090643 (PMC9501293; doi:10.3390/toxins14090643)
Supplement: Supplementary file 1 [file toxins-14-00643-s001.zip]

Archive with 1 entries (1 files):
- toxins-1836912-supplementary.pdf
